# Supplementary material for: Expectation Value-pCCD-Based Methods for Single-Electron Properties
Source: J Phys Chem A. 2025 Jul 16;129(29):6713–32. doi: 10.1021/acs.jpca.5c03859 (PMC12302219; doi:10.1021/acs.jpca.5c03859)
Supplement: Supplementary file 2 [file jp5c03859_si_002.xlsx]

## Sheet: Dipole
S1
			Expectation Value-pCCD-based Methods for				Single-Electron Properties
			Rahul Chakraborty, Somayeh Ahmadkhani*, Julian Świerczyński, Katharina Boguslawski, Paweł Tecmer*
			Institute of Physics, Faculty of Physics, Astronomy and Informatics,
				Nicolaus Copernicus University in Toruń,
				Grudziadzka 5, 87-100 Torun, Poland
			Corresponding authors: so.ahmadkhani@gmail.com, ptecmer@fizyka.umk.pl
			Total Dipole Moment values in D
					Small Molecules
Molecule			CCSD(T)		CCSD		XpCCD(HF)		XCCD(HF)		XCCSD(HF)		XfpCCD(HF)		XfpCCSD(HF)		XfpLCCD(HF)		XfpLCCSD(HF)			XpCCD(OO)		XCCD(OO)		XCCSD (OO)		XfpCCD(OO)		XfpCCSD(OO)		XfpLCCD(OO)		XfpLCCSD(OO)
HF			1.78327		1.79605		1.90697		1.88528		1.75326		1.8874		1.76362		1.88568		1.75308			1.8566		1.83875		1.75372		1.83351		1.74083		1.83276		1.73416
HCl			1.10504		1.12174		1.18773		1.19551		1.12334		1.19646		1.12771		1.19521		1.11734			1.16402		1.15364		1.12594		1.15522		1.12936		1.15483		1.12508
LiH			5.91191		5.91191		6.00907		6.00624		5.91187		6.00957		5.95044		6.0073		5.93123			5.91081		5.91078		5.91055		5.91078		5.91057		5.91078		5.91057
NaH			6.67707		6.67707		6.98748		6.94475		6.67122		6.95172		6.75403		6.94514		6.68989			6.67007		6.67003		6.66899		6.67004		6.66919		6.67004		6.66949
LiF			6.32554		6.3507		6.4701		6.46088		6.29342		6.46106		6.29985		6.46027		6.25903			6.42769		6.41819		6.29021		6.41087		6.27027		6.41013		6.24081
NaF			8.1217		8.14635		8.35441		8.3398		8.20167		8.34038		8.20673		8.33971		8.14497			8.32411		8.31589		8.20105		8.31185		8.19299		8.31132		8.14646
NaCl			9.12942		9.16493		9.26561		9.26369		9.13955		9.26459		9.14903		9.26211		9.09784			9.26007		9.25078		9.1403		9.25323		9.1549		9.25201		9.11941
ClF			0.884052		0.911978		1.09012		1.05399		0.774058		1.05457		0.791979		1.04754		0.711436			0.879655		0.878458		0.782569		0.839789		0.683778		0.836315		0.654068
LiNa			0.922568		0.922568		0.60216		0.685748		0.95295		0.669365		0.929295		0.680918		1.06198			0.926451		0.926483		0.924736		0.926491		0.92734		0.926328		0.927399
CO			0.140818		0.100442		0.252253		0.174187		0.308536		0.168481		0.300559		0.161756		0.406498			0.0701631		0.0536227		0.301899		0.14079		0.484411		0.146742		0.539562
CN-			2.39497		2.41825		2.56423		2.57736		2.29675		2.56866		2.29772		2.55956		2.20621			2.36886		2.38746		2.30859		2.32505		2.16444		2.31816		2.12404
NO+			2.38936		2.39013		2.17427		2.1736		2.55534		2.20035		2.59031		2.20711		2.64178			2.38715		2.36174		2.54498		2.43385		2.67379		2.43913		2.69764
OH-			0.840675		0.871026		0.98564		0.958327		0.810761		0.959874		0.812906		0.956095		0.813331			0.973222		0.949515		0.807469		0.940278		0.796303		0.938611		0.783704
CS			1.96368		1.92997		1.61934		1.64152		2.1945		1.67424		2.23117		1.67959		2.38267			1.8781		1.85011		2.1816		1.92883		2.29461		1.93514		2.3554
CSe			2.2151		2.19921		1.82952		1.84782		2.58965		1.90784		2.652		1.91636		2.83093			2.20677		2.14971		2.56551		2.26075		2.71916		2.26906		2.77684
SiO			2.93753		3.107		3.63746		3.52192		2.72476		3.51956		2.77646		3.49957		2.43872			3.5011		3.40707		2.7378		3.35501		2.65377		3.33974		2.39916
SiS			0.768832		0.865844		1.0729		1.03564		0.737529		1.03495		0.755418		1.02034		0.612721			1.38013		1.27175		0.734174		1.29502		0.850866		1.28247		0.714229
SiSe			1.12454		1.30267		1.80276		1.77136		0.889909		1.74989		0.910459		1.72076		0.566386			2.21945		2.00192		0.894616		2.03368		1.08345		2.00745		0.783913
GeO			3.24725		3.48845		4.15285		4.04354		2.96579		4.03516		3.03501		4.01369		2.53838			3.84165		3.77614		2.96378		3.66172		2.74641		3.64158		2.41035
GeS			1.94428		2.16012		2.63166		2.63087		1.7687		2.61211		1.79212		2.58437		1.40231			3.08724		2.87359		1.77382		2.90775		1.97963		2.88327		1.65932
GeSe			1.55723		1.76054		2.31334		2.29089		1.28253		2.26488		1.30498		2.23168		0.906304			2.78196		2.53432		1.28689		2.57705		1.52315		2.54876		1.19564
PN			2.66743		2.7836		3.07102		3.04006		2.56236		3.03064		2.56621		2.98739		2.33183			2.77267		2.79822		2.58887		2.66155		2.32682		2.6377		2.20587
NH3			1.50292		1.52127		1.60868		1.59577		1.50741		1.5966		1.51093		1.59439		1.48365			1.62415		1.60894		1.50862		1.61304		1.52454		1.61221		1.50004
PH3			0.584466		0.591016		0.697938		0.700064		0.609174		0.700843		0.610834		0.699913		0.588857			0.629744		0.637016		0.61141		0.647981		0.646647		0.647365		0.632279
H2O			1.83637		1.85501		1.97224		1.94709		1.82013		1.94812		1.82601		1.94539		1.80533			1.93706		1.91643		1.82091		1.91394		1.81719		1.91278		1.80308
					Organic Molecules
Molecule			CCSD(T)		CCSD		XpCCD(HF)		XCCD(HF)		XCCSD(HF)		XfpCCD(HF)		XfpCCSD(HF)		XfpLCCD(HF)		XfpLCCSD(HF)			XpCCD(OO)		XCCD(OO)		XCCSD (OO)		XfpCCD(OO)		XfpCCSD(OO)		XfpLCCD(OO)		XfpLCCSD(OO)
CH3CCH			0.732347		0.724717		0.819494		0.803292		0.731331		0.803774		0.733088		0.801085		0.706367			0.614394		0.629632		0.736052		0.619359		0.702064		0.619562		0.718362
HCCF			0.685564		0.739285		0.840661		0.865799		0.648451		0.863933		0.656108		0.86303		0.596143			0.974867		0.932809		0.652566		0.932369		0.660269		0.930312		0.588885
CH3F			1.75887		1.78395		1.94402		1.91023		1.71971		1.91149		1.72943		1.9071		1.69136			1.85822		1.83355		1.72415		1.82737		1.71022		1.82548		1.68951
1-propanol			1.76922		1.79028		1.89208		1.8573		1.75153		1.85767		1.75352		1.85295		1.72663			1.86204		1.83753		1.75468		1.83679		1.75666		1.83511		1.73797
2-propanol			1.63928		1.66061		1.76418		1.72659		1.61736		1.72709		1.61911		1.72235		1.59476			1.73754		1.71113		1.61999		1.71035		1.62209		1.70864		1.60564
Cyclohexanol			1.82698		1.84593		1.92128		1.88904		1.8121		1.88909		1.81359		1.8846		1.80033			1.89021		1.86806		1.81531		1.86753		1.8172		1.86596		1.80648
Formaldehyde			2.27292		2.32768		2.73704		2.65749		2.17262		2.66414		2.20799		2.64979		2.05558			2.47665		2.45578		2.19137		2.41166		2.10513		2.40632		2.04256
Acetaldehyde			2.66356		2.71603		3.14421		3.04788		2.56195		3.04865		2.57534		3.03342		2.38597			2.78948		2.77832		2.57917		2.73061		2.47179		2.72579		2.41593
Acetone			2.84867		2.90046		3.29653		3.21311		2.74726		3.21486		2.76304		3.19907		2.57303			2.9402		2.92966		2.7628		2.88212		2.64992		2.87734		2.60015
3-pentanone			2.51166		2.56185		2.92361		2.83278		2.39076		2.83142		2.39638		2.81532		2.2307			2.61942		2.60195		2.40341		2.5548		2.29794		2.54976		2.25258
N-methylformamide			3.84274		3.87468		4.13136		4.06849		3.7616		4.06942		3.76604		4.05947		3.66875			3.8119		3.80911		3.76617		3.77021		3.63481		3.76773		3.66209
Propanamide			3.69302		3.73969		4.05958		3.9822		3.59237		3.98261		3.59705		3.97042		3.43685			3.74899		3.73647		3.59975		3.69745		3.48079		3.69361		3.46269
Propanoic acid			1.60115		1.63051		1.89957		1.84673		1.51001		1.84673		1.51639		1.83622		1.40164			1.59278		1.59699		1.51646		1.55484		1.39871		1.55148		1.39484
2-methylpropane			0.159256		0.155169		0.148034		0.149772		0.159661		0.149819		0.159788		0.150254		0.169131			0.129774		0.132397		0.158757		0.131895		0.155897		0.132232		0.164466
Aminopropane			0.20999		0.206026		0.217394		0.217332		0.208663		0.21746		0.208835		0.218222		0.212207			0.183481		0.189626		0.206786		0.187557		0.19899		0.187964		0.207019
2-nitropropane			3.88934		3.98427		4.32201		4.3583		3.84061		4.34399		3.83195		4.32898		3.49114			4.09184		4.05697		3.86828		4.0165		3.74205		4.00249		3.62408
Difluorobutane			3.03454		3.08195		3.37687		3.29285		2.96313		3.2932		2.96631		3.28447		2.8795			3.20455		3.16312		2.97223		3.1517		2.94535		3.14843		2.89887
Cyclopentane			0.031965		0.0299529		0.0219851		0.0240338		0.0319735		0.023804		0.0316412		0.0239119		0.0356025			0.00951604		0.0128783		0.0321345		0.0131949		0.0326884		0.013349		0.0371305
Chlorobenzene			1.50188		1.5403		1.67925		1.70075		1.51321		1.69568		1.50318		1.69391		1.38038			1.71566		1.69033		1.51497		1.69401		1.54037		1.69157		1.4498
Nitrobenzene			4.318		4.43909		5.0363		5.01805		4.26674		5.01269		4.28633		4.98586		2.93076			4.65322		4.61633		4.31737		4.57078		4.17733		4.55312		3.85592

## Sheet: Quadrupole
S2
			Qzz in a.u.
					Small Molecules
Molecule			CCSD(T)		CCSD		XpCCD(HF)		XCCD(HF)		XCCSD(HF)		XfpCCD(HF)		XfpCCSD(HF)		XfpLCCD(HF)		XfpLCCSD(HF)			XpCCD(OO)		XCCD(OO)		XCCSD (OO)		XfpCCD(OO)		XfpCCSD(OO)		XfpLCCD(OO)		XfpLCCSD(OO)
H2			0.394035		0.394035		0.420506		0.424102		0.393265		0.426596		0.402383		0.419216		0.395031			0.393798		0.393785		0.393766		0.39379		0.393778		0.349474		0.349454
HF			0.59308		0.605271		0.74117		0.70804		0.559006		0.708731		0.565499		0.691752		0.535656			0.695608		0.672284		0.558981		0.66854		0.66854		0.619091		0.49012
HCl			0.684794		0.663377		0.656846		0.614277		0.653979		0.616734		0.655732		0.637819		0.689992			0.639243		0.633817		0.651782		0.632556		0.64936		0.591497		0.615094
LiH			4.9884		4.9884		5.23237		5.15132		4.9859		5.17351		5.08085		5.20117		5.07914			4.98708		4.98704		4.98669		4.98704		4.98672		4.79515		4.79482
NaH			7.29143		7.29143		7.89945		7.74721		7.28225		7.79339		7.4928		7.84969		7.45637			7.28728		7.28721		7.28522		7.28723		7.28552		6.84245		6.84078
LiF			6.07564		6.13433		6.4364		6.39751		6.00258		6.39807		6.01884		6.37681		5.90496			6.30996		6.28958		5.99451		6.26927		5.94125		6.14677		5.76463
NaF			10.6364		10.6982		11.1382		11.0667		10.6788		11.0703		10.6982		11.1231		10.5973			10.9956		10.9743		10.6732		10.9563		10.6292		10.8496		10.4218
NaCl			12.8818		12.9855		13.3263		13.276		12.9131		13.2806		12.9459		13.3186		12.8514			13.3151		13.2713		12.9137		13.2841		12.9773		13.2823		12.8813
ClF			0.313954		0.265576		0.0330859		0.0448753		0.414702		0.0508223		0.406994		0.102916		0.562295			0.327092		0.294139		0.401712		0.35766		0.554741		0.667011		0.881581
LiNa			12.6388		12.6388		11.5681		12.0663		12.7097		11.9712		12.8205		11.8961		13.1154			12.639		12.6389		12.6413		12.6392		12.6443		12.9982		13.0045
N2			1.13869		1.12898		0.985447		0.974255		1.19274		0.978695		1.19293		1.07768		1.31806			1.18677		1.15366		1.184		1.21027		1.28627		1.5033		1.5879
CO			1.33217		1.3615		1.74465		1.6605		1.17615		1.66199		1.19422		1.64445		1.08827			1.51864		1.50217		1.18402		1.45553		1.08327		1.22458		0.864022
CO2			3.21112		3.29576		3.791		3.65133		3.01311		3.63616		2.99365		3.52719		2.80313			3.86567		3.72416		3.01422		3.72187		3.04445		3.66937		2.90763
CN-			4.61101		4.59623		4.45118		4.46006		4.56589		4.46265		4.576		4.45396		4.62001			4.64032		4.62606		4.57282		4.63546		4.59812		4.72532		4.71697
NO+			1.32711		1.33694		1.20426		1.2115		1.43723		1.2184		1.4441		1.29694		1.50841			1.27213		1.28178		1.43185		1.29814		1.46696		1.37838		1.51008
OH-			2.09043		2.0539		1.85875		1.86662		2.10418		1.87256		2.08244		1.88779		2.22974			2.06773		2.05586		2.11909		2.0758		2.18999		2.13678		2.30243
CS			1.41052		1.46525		1.32237		1.38944		1.64237		1.3839		1.62497		1.26142		1.4051			1.36277		1.37502		1.63709		1.36568		1.58429		1.23054		1.26941
CSe			2.04105		2.17149		2.05207		2.17866		2.48271		2.17661		2.45497		2.05136		1.96317			2.18089		2.16046		2.46454		2.17932		2.44286		2.23168		2.15873
SiO			5.17956		5.44293		6.54836		6.33628		4.89091		6.34141		4.99561		6.21933		4.29168			6.33303		6.16615		4.89833		6.09472		4.7966		5.62734		4.00634
SiS			2.37321		2.51427		3.05302		3.02446		2.34486		3.03373		2.3968		3.00554		2.11695			3.45587		3.30189		2.33639		3.32877		2.48994		3.45637		2.42595
SiSe			1.84497		2.05149		3.04367		2.93364		1.39948		2.92107		1.45921		2.57333		0.75655			3.51717		3.19786		1.39456		3.23818		1.652		3.25698		1.33662
GeO			6.08592		6.4646		7.95847		7.68568		5.64961		7.68855		5.79487		7.48913		4.67782			7.19353		7.0717		5.6547		6.90961		5.34118		6.01055		4.06732
GeS			3.4389		3.73668		4.80342		4.73506		3.10377		4.72381		3.16661		4.31511		2.23565			5.37012		5.03626		3.09966		5.0836		3.40633		5.16299		3.01546
GeSe			2.44529		2.68557		3.81328		3.69767		1.89929		3.67598		1.96239		3.21119		1.08411			4.32359		3.96082		1.89575		4.01288		2.2186		4.03459		1.83597
PN			3.76797		3.83248		3.77668		3.84574		3.76725		3.84317		3.78156		3.67983		3.57676			3.85629		3.81497		3.78463		3.79884		3.71344		3.73421		3.64027
NH3			2.01525		2.00682		1.95678		1.9609		2.02244		1.96197		2.0207		1.959		2.04503			1.95124		1.9544		2.02209		1.95838		2.03502		1.94619		2.03978
PH3			1.52386		1.52583		1.64714		1.62225		1.51439		1.62541		1.52041		1.59568		1.47541			1.64026		1.60553		1.51072		1.61852		1.54198		1.59631		1.50846
H2O			0.233763		0.234009		0.245569		0.245151		0.23417		0.244837		0.234858		0.237773		0.225546			0.23713		0.236663		0.232488		0.234336		0.22687		0.221549		0.215102
					Organic Molecules
Molecule			CCSD(T)		CCSD		XpCCD(HF)		XCCD(HF)		XCCSD(HF)		XfpCCD(HF)		XfpCCSD(HF)		XfpLCCD(HF)		XfpLCCSD(HF)			XpCCD(OO)		XCCD(OO)		XCCSD (OO)		XfpCCD(OO)		XfpCCSD(OO)		XfpLCCD(OO)		XfpLCCSD(OO)
C2H2			4.66326		4.71562		5.14307		5.19527		4.61705		5.19311		4.63377		4.90971		4.25587			4.72515		4.73367		4.635		4.66604		4.51736		4.1094		3.91368
CH3CCH			3.60298		3.65284		4.10573		4.07117		3.57401		4.07285		3.58511		3.94067		3.33984			3.62394		3.63862		3.59188		3.57451		3.47407		3.07676		2.92663
HCCF			2.84069		2.86092		3.07822		3.15916		2.83547		3.14971		2.83266		2.9151		2.53854			2.75418		2.76199		2.84752		2.73246		2.7775		2.41308		2.44705
CH3F			0.569662		0.577389		0.657005		0.630463		0.575268		0.630229		0.574789		0.630366		0.56279			0.612853		0.600813		0.575318		0.59945		0.573403		0.561318		0.529432
1-propanol			5.05377		5.1199		5.46429		5.35964		5.04655		5.36056		5.05018		5.3436		4.96936			5.30277		5.24186		5.05551		5.23897		5.05924		5.08777		4.8718
2-propanol			1.46147		1.49816		1.65303		1.61512		1.4643		1.61514		1.46592		1.60515		1.40101			1.61111		1.58475		1.46953		1.58214		1.46795		1.52482		1.36839
Cyclohexanol			6.94145		7.01815		7.38899		7.26458		6.93147		7.2655		6.93579		7.24437		6.86101			7.19232		7.12249		6.9421		7.11785		6.9441		6.92165		6.71363
Formaldehyde			0.528399		0.511694		0.436218		0.454821		0.5225		0.45434		0.521225		0.462827		0.546527			0.527472		0.509072		0.523029		0.528477		0.552202		0.641092		0.685225
Acetaldehyde			4.99432		5.0803		5.71893		5.59551		4.83649		5.59623		4.85643		5.49746		4.52585			5.31253		5.26878		4.8643		5.20973		4.73493		4.83028		4.31612
Acetone			5.71528		5.79858		6.44102		6.34147		5.56703		6.34379		5.59275		6.26299		5.22234			5.93683		5.90575		5.59681		5.84717		5.44154		5.46912		5.02285
3-pentanone			3.60945		3.63875		3.96523		3.89135		3.49475		3.88989		3.49937		3.83868		3.30331			3.63528		3.61786		3.51218		3.58603		3.42236		3.35637		3.19643
N-methylformamide			5.45781		5.55054		6.09558		5.99336		5.33519		5.99432		5.34285		5.94924		5.03837			5.75611		5.71496		5.34567		5.66158		5.18816		5.37359		4.8586
Propanamide			6.40846		6.43569		6.77102		6.69598		6.3093		6.69696		6.31513		6.68657		6.10394			6.13421		6.17253		6.3231		6.12273		6.10996		5.76584		5.80838
Propanoic acid			5.34264		5.37362		5.78196		5.69784		5.21323		5.69859		5.22288		5.65177		5.02638			5.31449		5.30588		5.224		5.25624		5.05375		4.94258		4.79754
2-methylpropane			0.84158		0.847991		0.92328		0.91003		0.849817		0.910557		0.850992		0.904504		0.848723			0.84782		0.842608		0.848659		0.840246		0.841225		0.810794		0.831458
Aminopropane			3.02713		3.01927		3.05632		3.02704		3.02344		3.02784		3.02398		3.02816		3.08516			2.92655		2.92552		3.02296		2.92692		3.01989		2.86033		3.00435
2-nitropropane			5.50285		5.59764		5.82088		5.92877		5.42214		5.90632		5.40935		5.59313		4.81574			5.68197		5.6362		5.4677		5.57749		5.27694		5.3142		4.91974
difluorobutane			4.79245		4.86573		5.35198		5.22067		4.71873		5.22084		4.72236		5.20584		4.59105			5.01062		4.95152		4.72879		4.93437		4.68622		4.68187		4.38316
Cyclopentane			0.991121		0.99575		1.06872		1.04532		1.00094		1.04581		1.00148		1.04444		1.00498			0.946082		0.945071		1.0012		0.941478		0.992395		0.873992		0.952544
Benzene			5.23055		5.35092		6.20992		6.05273		5.26473		6.05264		5.27728		5.94031		4.9356			5.32475		5.32773		5.30639		5.27595		5.16767		4.63889		4.38585
Chlorobenzene			5.00443		5.13792		5.83558		5.75461		5.05934		5.74895		5.05385		5.67299		4.72091			5.40454		5.3707		5.08666		5.35151		5.05714		5.07379		4.61993
Nitrobenzene			10.7024		10.9943		12.2073		12.1015		10.4397		12.0879		10.487		11.8034		7.81511			11.8254		11.6613		10.5261		11.5592		10.2895		11.1289		9.2581
